# Supplementary material for: Secondary Decomposers Meet Their Predators: Decomposition Stage and Substrate Quality Jointly Structure Microbial Brown Food Webs During Fungal Necromass Decay
Source: Mol Ecol. 2025 Aug 8;34(18):e70060. doi: 10.1111/mec.70060 (PMC12421484; doi:10.1111/mec.70060)
Supplement: Supplementary file 5 — Table S1: Number of samples per habitat (soil or necromass) and necromass type (low or high melanin content) included in the final analysis. [file MEC-34-e70060-s007.xlsx]

## Sheet: Sheet1
		Soil		Necromass: low melanin		Necromass: high melanin
		Week 4	Week 12	Week 4	Week 12	Week 4	Week 12
	Bacteria	12	12	12	12	11	12
	Fungi	12	11	12	11	11	12
	Protists	11	10	9	11	11	11
	Nematodes	9	10	10	11	10	10
