# Supplementary material for: Secondary Decomposers Meet Their Predators: Decomposition Stage and Substrate Quality Jointly Structure Microbial Brown Food Webs During Fungal Necromass Decay
Source: Mol Ecol. 2025 Aug 8;34(18):e70060. doi: 10.1111/mec.70060 (PMC12421484; doi:10.1111/mec.70060)
Supplement: Supplementary file 6 — Table S2: Good's coverage (mean ± SE) for bacterial, fungal, protistan and nematode communities. Values are reported for bulk soil and for fungal necromass depending on melanin content (high vs. low melanin necromass) and incubation time (4 or 12 weeks). [file MEC-34-e70060-s006.xlsx]

## Sheet: Sheet1
Treatment	Bacteria	Fungi	Protists	Nematodes
Soil	0.982±0.000446	0.980±0.00129	0.914±0.0138	0.997±0.000877
Necromass_high melanin_4 weeks	0.994±0.000720	0.995±0.00111	0.990±0.00313	0.999±0.000354
Necromass_high melanin_12 weeks	0.992±0.000649	0.994±0.00107	0.990±0.00275	0.994±0.00227
Necromass_low melanin_4 weeks	0.992±0.000500	0.996±0.000679	0.990±0.00336	0.999±0.000528
Necromass_low melanin_12 weeks	0.992±0.000556	0.995±0.00102	0.995±0.00171	0.997±0.000877
