# Supplementary material for: Secondary Decomposers Meet Their Predators: Decomposition Stage and Substrate Quality Jointly Structure Microbial Brown Food Webs During Fungal Necromass Decay
Source: Mol Ecol. 2025 Aug 8;34(18):e70060. doi: 10.1111/mec.70060 (PMC12421484; doi:10.1111/mec.70060)
Supplement: Supplementary file 7 — Table S3: Effects of sampling date on soil microbial parameters: bacterial, fungal, protist and nematode OTU richness and community composition, together with bacterial and fungal abundances estimated by qPCR. Differences in OTU richness and in bacterial and fungal abundances between sampling dates were analysed with paired t‐tests, whereas community composition was compared with PERMANOVA based on Bray–Curtis dissimilarity. [file MEC-34-e70060-s002.xlsx]

## Sheet: Sheet1
		OTU richness	OTU composition	Abundance (qPCR)
	Bacteria	p = 0.07	p = 0.009	p = 0.37
	Fungi	p = 0.69	p = 0.99	p = 0.08
	Protists	p = 0.56	p = 0.91	NA
	Nematodes	p = 0.51	p = 0.22	NA
