# Supplementary material for: Secondary Decomposers Meet Their Predators: Decomposition Stage and Substrate Quality Jointly Structure Microbial Brown Food Webs During Fungal Necromass Decay
Source: Mol Ecol. 2025 Aug 8;34(18):e70060. doi: 10.1111/mec.70060 (PMC12421484; doi:10.1111/mec.70060)
Supplement: Supplementary file 8 — Table S4: Genera significantly influenced by habitat (soil or necromass) for bacteria, fungi, protists, and nematodes. [file MEC-34-e70060-s010.xlsx]

## Sheet: Sheet1
Kingdom	Habitat (soil vs necromass)
Bacteria	Achromobacter
Bacteria	Armatimonas
Bacteria	Asticcacaulis
Bacteria	Bosea
Bacteria	Bradyrhizobium
Bacteria	Caulobacter
Bacteria	Cellvibrio
Bacteria	Chitinophaga
Bacteria	Chryseobacterium
Bacteria	Chryseolinea
Bacteria	Compostimonas
Bacteria	Curvibacter
Bacteria	Cytophaga
Bacteria	Devosia
Bacteria	Dyadobacter
Bacteria	Dyella
Bacteria	Kaistia
Bacteria	Labrys
Bacteria	Leifsonia
Bacteria	Luteibacter
Bacteria	Mucilaginibacter
Bacteria	Patulibacter
Bacteria	Pedobacter
Bacteria	Pelomonas
Bacteria	Pseudomonas
Bacteria	Rhizobium
Bacteria	Sphaerotilus
Bacteria	Stenotrophomonas
Bacteria	Taibaiella
Bacteria	Terriglobus
Bacteria	Terrimicrobium
Fungi	Amphinema
Fungi	Chaetomium
Fungi	Chloridium
Fungi	Cryptococcus
Fungi	Inocybe
Fungi	Ovicillium
Fungi	Penicillium
Fungi	Russula
Fungi	Trichoderma
Protists	Acanthamoeba
Protists	Colpoda
Protists	Dimastigella
Protists	Eocercomonas
Protists	Neocercomonas
Protists	Pseudoplatyophrya
Protists	Thaumatomonas
Nematodes	Acrobeloides
Nematodes	Bunonema
Nematodes	Mesorhabditis
Nematodes	Paractinolaimus
Nematodes	Pristionchus
Nematodes	Protorhabditis
Nematodes	Thonus
Nematodes	Tylencholaimus
