# Supplementary material for: Secondary Decomposers Meet Their Predators: Decomposition Stage and Substrate Quality Jointly Structure Microbial Brown Food Webs During Fungal Necromass Decay
Source: Mol Ecol. 2025 Aug 8;34(18):e70060. doi: 10.1111/mec.70060 (PMC12421484; doi:10.1111/mec.70060)
Supplement: Supplementary file 9 — Table S5: Genera significantly influenced by necromass melanin content (low or high) for bacteria, fungi, protists, and nematodes. [file MEC-34-e70060-s008.xlsx]

## Sheet: Sheet1
Kingdom	Incubation time (4 vs 12w)
Bacteria	Armatimonas
Bacteria	Catenulispora
Bacteria	Cellulomonas
Bacteria	Chryseobacterium
Bacteria	Chryseolinea
Bacteria	Devosia
Bacteria	Singulisphaera
Bacteria	Stenotrophomonas
Fungi	Dactylellina
Fungi	Ilyonectria
Fungi	Russula
Protists	Arachnula
Protists	Eocercomonas
Protists	Neocercomonas
Protists	Saccamoeba
Nematodes	Dicelis
Nematodes	Mesorhabditis
Nematodes	Pristionchus
Nematodes	Seinura
Nematodes	Tylencholaimus
