# Supplementary material for: Secondary Decomposers Meet Their Predators: Decomposition Stage and Substrate Quality Jointly Structure Microbial Brown Food Webs During Fungal Necromass Decay
Source: Mol Ecol. 2025 Aug 8;34(18):e70060. doi: 10.1111/mec.70060 (PMC12421484; doi:10.1111/mec.70060)
Supplement: Supplementary file 10 — Table S6: Genera significantly influenced by necromass incubation time (4 or 12 weeks) for bacteria, fungi, protists, and nematodes. [file MEC-34-e70060-s001.xlsx]

## Sheet: Sheet1
Kingdom	Necromass type (low vs high melanin)
Bacteria	Armatimonas
Bacteria	Asticcacaulis
Bacteria	Bacillus
Bacteria	Bosea
Bacteria	Burkholderia
Bacteria	Catenulispora
Bacteria	Cellvibrio
Bacteria	Compostimonas
Bacteria	Devosia
Bacteria	Dokdonella
Bacteria	Dyadobacter
Bacteria	Dyella
Bacteria	Flavobacterium
Bacteria	Kaistia
Bacteria	Labilithrix
Bacteria	Luteibacter
Bacteria	Lysinibacillus
Bacteria	Patulibacter
Bacteria	Rhodococcus
Bacteria	Sphaerotilus
Bacteria	Terrimicrobium
Fungi	Absidia
Fungi	Chloridium
Fungi	Cladophialophora
Fungi	Dactylella
Fungi	Fusarium
Fungi	Ovicillium
Protists	Acanthamoeba
Protists	Cercomonas
Protists	Nematostelium
Protists	Ptolemeba
Nematodes	Pratylenchus
